# Supplementary material for: Chromosome-scale genome assembly of kiwifruit Actinidia eriantha with single-molecule sequencing and chromatin interaction mapping
Source: Gigascience. 2019 Apr 3;8(4):giz027. doi: 10.1093/gigascience/giz027 (PMC6446220; doi:10.1093/gigascience/giz027)
Supplement: Supplement_Files.zip [file giz027_supplement_files.zip]

Archive with 2 entries (2 files):
- Supp_Figures.pdf
- Supp_Tables.xlsx
