# Supplementary material for: Chromosome-scale genome assembly of kiwifruit Actinidia eriantha with single-molecule sequencing and chromatin interaction mapping
Source: Gigascience. 2019 Apr 3;8(4):giz027. doi: 10.1093/gigascience/giz027 (PMC6446220; doi:10.1093/gigascience/giz027)
Supplement: Supplement_Files.zip [file giz027_supplement_files.zip › Supp_Tables.xlsx]

## Sheet: Table S1
Table S1 Sequencing statistics
	PacBio	Hi-C	Illumina										RNA-Seq
	Lib1	Lib2	180bp	220bp	500bp	3K	4K	5K	8K	10K	15K	17K	Lib3
Raw read/read pair (#)	3889480	117834826	137770509	120368349	86969743	67386466	56351211	38145412	14082897	68877701	72081644	49461984	19559588
Read length (bp)		150	101	126	126	126	126	126	126	126	126	126	126
Read mean length (bp)	10065
Read median length (bp)	15661
Bases (bp)	39145976611	35350447800	27829642818	30332823948	21916375236	16981389432	4279310136864	9612643824	3548890044	17357180652	18164574288	12464419968	4929016176
Cleaned read (#)		117834826	132650622	119444204	82627094	53482548	45040078	30437881	10625514	40748086	25363401	20537728	19536802
Clean bases (bp)		35299738388	26459867304	29837720506	20271871789	9521757469	8213589243	5568940817	1960404684	7538130497	4670112989	3788737466	4899161469
Depth	52.5x	47.4x	35.5x	40.1x	27.2x	12.8x	11.0x	7.5x	2.6x	10.1x	6.3x	5.1x
Insert size (bp)			180	220	500	3000	4000	5000	8000	10000	15000	17000

## Sheet: Table S2
Table S2 Chromosome statistics
Chr	A. chinensis 'Hongyang' [15]		A. chinensis 'red5' [16]		A. eriantha 'White'
	#scaffolds	sequence length (Mb)	#scaffolds	sequence length (Mb)	#scaffolds	sequence length (Mb)
1	43	17.9716	94	18.6	133	24.3182
2	29	15.0037	83	14.6	107	20.0928
3	44	20.5192	92	21.7	183	30.3722
4	31	13.0653	75	13.8	81	17.401
5	38	18.8258	113	18.6	179	24.2833
6	38	18.2085	109	17.4	135	23.4403
7	26	18.704	99	20	121	24.5507
8	41	21.0833	134	26.1	165	30.4154
9	14	11.5982	66	16.6	102	19.9704
10	26	15.4904	111	19.3	153	24.4081
11	30	17.0823	74	16.9	114	19.5903
12	28	13.0028	122	19.2	137	24.6282
13	34	17.3728	77	19.5	121	23.0914
14	27	12.031	75	17.9	168	23.0176
15	33	19.0019	67	15.9	130	22.1731
16	23	11.4765	152	23.8	166	28.7969
17	29	14.6751	100	17.4	110	21.906
18	27	14.8148	85	20.7	127	25.9499
19	25	11.1457	117	15.4	121	26.8271
20	23	14.3753	89	17.9	130	23.6028
21	23	14.2878	71	17.3	95	20.4406
22	23	12.9825	105	18.9	127	23.3572
23	29	20.6881	79	27.7	85	23.9714
24	25	17.7023	59	17.8	97	21.1484
25	34	14.3213	83	19.6	114	23.0704
26	33	17.1536	79	20.4	98	22.4164
27	20	10.9177	112	21	105	24.6153
28	29	16.406	75	15.8	101	20.6584
29	28	14.1808	130	18	161	23.5588
Total (Ratio%)	853 (11.1)	454.1 (71.9)	2727 (69.3)	547.9 (98.9)	3,666 (90.0)	682.1 (98.8)

## Sheet: Table S3
Table S3 Repeat sequences in A. eriantha
Repeat type	Elements (#)	Length occupied (bp)	Percentage of sequence (%)
Interspersed repeats	907676	287829466	41.68
SINEs	12658	1775277	0.26
LINEs	13631	5817780	0.84
LTRs	175261	123199209	17.84
DNA elements	419820	87518375	12.67
Unclassified	286306	69518825	10.07
Simple repeats	210625	9199877	1.33
Low complexity	41738	2159782	0.31
Total	1160039	299189125	43.32
SINEs: short interspersed nuclear elements; LINEs: long interspersed nuclear elements; LTRs: long terminal repeats

## Sheet: Table S4
Table S4 Gene functional annotation
Category/database	Number of genes (#)	Percentage of genes (%)
NCBI protein	38735	90.1
InterPro	36370	84.6
KEGG	8423	19.6
GO	21514	50
Pfam	28007	65.2
SMART	9468	22
PANTHER	36100	84
Total	42988	100
